# Supplementary material for: Pod Dehiscence in Soybean: Genome Wide Association Study and Genomic Prediction
Source: Plants (Basel). 2025 Nov 17;14(22):3505. doi: 10.3390/plants14223505 (PMC12655921; doi:10.3390/plants14223505)
Supplement: Supplementary file 1 [file plants-14-03505-s001.zip]

Archive with 1 entries (1 files):
- plants-3918392-supplementary.xlsx
