# Supplementary material for: Pod Dehiscence in Soybean: Genome Wide Association Study and Genomic Prediction
Source: Plants (Basel). 2025 Nov 17;14(22):3505. doi: 10.3390/plants14223505 (PMC12655921; doi:10.3390/plants14223505)
Supplement: Supplementary file 1 [file plants-14-03505-s001.zip › plants-3918392-supplementary.xlsx]

## Sheet: Supplementary Table S1
	Supplementary Table S1. Information about used soybean accessions:
	Names, maturity groups and origin
	Entry order:					Alphabetical order:
	No.	Genotype name	Maturity group	Origin		No.	Genotype name	Maturity group	Origin
	1	Kollekcyina	OO	Poland		1	Accord	O	Canada
	2	Nawiko	OO	Poland		2	Ajzere	IV	Kazakhstan
	3	PJeP27	OO	Russia		3	Akku	III	Kazakhstan
	4	Arctic	OO	Poland		4	Albisoara	II	Moldova
	5	Sibniik315	OO	Russia		5	Aldana	OO	Poland
	6	Altom	O	Russia		6	Almaty	II	Kazakhstan
	7	Johny	O	Unknown		7	Almaz	I	Ukraine
	8	Belor	O	Russia		8	Altom	O	Russia
	9	Ivushka	O	Kazakhstan		9	Alvia	O	Kazakhstan
	10	Accord	O	Canada		10	Annushka	OO	Ukraine
	11	KG20	O	Canada		11	Antracit	OO	Ukraine
	12	Oyachi2	O	Japan		12	Arctic	OO	Poland
	13	Major	O	France		13	Askasubi	III	Italy
	14	Carola	O	USA		14	Atlantik	III	Italy
	15	Jaselda	O	Belarus		15	Bara	O	Russia
	16	Dina	O	Russia		16	Belgorodskaja6	O	Russia
	17	Toury	O	Czech Republic		17	Belor	O	Russia
	18	DunDou641	O	China		18	Birlik	I	Kazakhstan
	19	Xinjiangheihe38	O	China		19	Blamkos	III	Italy
	20	KenFen16	II	China		20	Brjanskaja	OO	Russia
	21	CzinSin2.661	I	China		21	Buso	III	Russia
	22	Harbin	I	China		22	Bystrica2	I	Russia
	23	SjujSjun1	I	China		23	Carola	O	USA
	24	Fora	I	Russia		24	Cheremosh	II	Ukraine
	25	LMF	OO	Poland		25	Chernovickaja7	I	Ukraine
	26	Cheremosh	II	Ukraine		26	CzinSin2.661	I	China
	27	Kuban	I	Canada-Ukraine		27	Dekabig	III	USA
	28	Slavija	I	Russia		28	Delta	II	Russia
	29	Desna	I	Ukraine		29	Desna	I	Ukraine
	30	Odesskaja150	II	Ukraine		30	Dina	O	Russia
	31	Birlik	I	Kazakhstan		31	DunDou641	O	China
	32	Bystrica2	I	Russia		32	Elgin141	III	USA
	33	Vilana	I	Russia		33	Estofita	I	Ukraine
	34	Delta	II	Russia		34	Feja	I	Ukraine
	35	Lira	I	Russia		35	FiskebyIII	I	Sweden
	36	PamjatJuGK	II	Kazakhstan		36	FiskebyIII2	O	Sweden
	37	Nikko	I	Serbia		37	FiskebyV	OO	Sweden
	38	Almaty	II	Kazakhstan		38	Fora	I	Russia
	39	Zara	II	Kazakhstan		39	Gaillard	O	Canada
	40	Safrana	II	France		40	Galina	II	Ukraine
	41	Korsak	III	Ukraine		41	Garmonija	O	Russia
	42	Zen	III	Switzerland		42	Gera	I	Russia
	43	Zhalpaksaj	III	Kazakhstan		43	Gribskaja.Kormovaja	I	Russia
	44	Elgin141	III	USA		44	Harbin	I	China
	45	XinjiangD10.130	III	China		45	Hilario	II	Italy
	46	Dekabig	III	USA		46	I.23.8	III	Kazakhstan
	47	Sava	III	Serbia		47	IT24.4	III	Kazakhstan
	48	Perizat	II	Kazakhstan		48	Ivushka	O	Kazakhstan
	49	Vita	III	Kazakhstan		49	Jantarnaja	I	Russia
	50	Roza	II	Kazakhstan		50	Jaselda	O	Belarus
	51	Voevodzhanka	III	Serbia		51	Jeldorado	OO	Russia
	52	Vesta	IV	Russia		52	Jevrika	III	Kazakhstan
	53	Sponsor	III	France		53	Johny	O	Unknown
	54	Zispida641	III	Belgium		54	Jug30	O	Ukraine
	55	Zhansaja	III	Kazakhstan		55	K.28.3	III	Kazakhstan
	56	Santana	III	France		56	K15.7	III	Kazakhstan
	57	Sabira	III	Kazakhstan		57	K46.5	III	Kazakhstan
	58	Viktorija	III	Ukraine		58	Kalmit	O	France
	59	Lastochka	III	Kazakhstan		59	Kasatka	OO	Russia
	60	Akku	III	Kazakhstan		60	KenFen16	II	China
	61	Jevrika	III	Kazakhstan		61	KG20	O	Canada
	62	Selekta301	IV	Russia		62	Kirovogradskaja3	OO	Russia
	63	Ajzere	IV	Kazakhstan		63	Klaxxon	O	France
	64	Galina	II	Ukraine		64	Kollekcyina	OO	Poland
	65	Blamkos	III	Italy		65	Korsak	III	Ukraine
	66	Askasubi	III	Italy		66	Krapinka	I	Russia
	67	Luna	III	Italy		67	Krasivaja.mechta	OO	Russia
	68	Trijumf	III	Serbia		68	KT.45.3	II	Kazakhstan
	69	Atlantik	III	Italy		69	KT41.1	III	Kazakhstan
	70	Hilario	II	Italy		70	Kuban	I	Canada-Ukraine
	71	Buso	III	Russia		71	Lada	O	Russia
	72	FiskebyIII	I	Sweden		72	Lancetnaja	O	Russia
	73	Soer5	O	Russia		73	Lastochka	III	Kazakhstan
	74	Maleta	I	Russia		74	Lidija	O	Russia
	75	Lancetnaja	O	Russia		75	Lira	I	Russia
	76	Svapa	II	Russia		76	LMF	OO	Poland
	77	Gera	I	Russia		77	LT17.5	III	Kazakhstan
	78	Osmon	O	Russia		78	Luch.nadezhdy	O	Russia
	79	PJeP17	I	Russia		79	Luchezarnaja	I	Russia
	80	Kirovogradskaja3	OO	Russia		80	Luna	III	Italy
	81	Alvia	O	Kazakhstan		81	M43.12.4	II	Kazakhstan
	82	Prikorpatska81	O	Ukraine		82	M60.1.2	III	Kazakhstan
	83	Krasivaja.mechta	OO	Russia		83	Major	O	France
	84	Annushka	OO	Ukraine		84	Maleta	I	Russia
	85	N840.5.3	O	Kazakhstan		85	Malvina	I	Ukraine
	86	Maple.Ridge	OO	Canada		86	Maple.Ridge	OO	Canada
	87	Aldana	OO	Poland		87	Mapleamber	OO	Canada
	88	SK.Jelana	O	Russia		88	Masha	II	Serbia
	89	Chernovickaja7	I	Ukraine		89	Mc.call	O	USA
	90	Vejdelevskaja17.1	O	Russia		90	Mrija	II	Ukraine
	91	Samer	I	Russia		91	N840.5.3	O	Kazakhstan
	92	Spritna	O	Ukraine		92	Nadezhda	O	Russia
	93	Feja	I	Ukraine		93	Nawiko	OO	Poland
	94	Almaz	I	Ukraine		94	Nikko	I	Serbia
	95	Soer345	OO	Russia		95	Niva70	O	Russia
	96	Antracit	OO	Ukraine		96	OAC.Erin	I	Canada
	97	Malvina	I	Ukraine		97	Odesskaja150	II	Ukraine
	98	SK.Unika	I	Russia		98	Omskaja4	OO	Russia
	99	Estofita	I	Ukraine		99	Osmon	O	Russia
	100	Albisoara	II	Moldova		100	Oyachi2	O	Japan
	101	Krapinka	I	Russia		101	P.73.3	I	Canada
	102	Masha	II	Serbia		102	PamjatJuGK	II	Kazakhstan
	103	Primorskaja495	III	Russia		103	Perizat	II	Kazakhstan
	104	K46.5	III	Kazakhstan		104	PJeP17	I	Russia
	105	K.28.3	III	Kazakhstan		105	PJeP26	O	Russia
	106	I.23.8	III	Kazakhstan		106	PJeP27	OO	Russia
	107	IT24.4	III	Kazakhstan		107	Prikorpatska81	O	Ukraine
	108	KT41.1	III	Kazakhstan		108	Primorskaja495	III	Russia
	109	KT.45.3	II	Kazakhstan		109	Pripjat	O	Belarus
	110	LT17.5	III	Kazakhstan		110	Protina	O	France
	111	M43.12.4	II	Kazakhstan		111	R121427	I	Moldova
	112	M60.1.2	III	Kazakhstan		112	R17.3.34	III	Kazakhstan
	113	K15.7	III	Kazakhstan		113	Rana	OO	Czechoslovakia
	114	R17.3.34	III	Kazakhstan		114	Romantika	O	Russia
	115	S9.1	II	Kazakhstan		115	Ros	I	Russia
	116	Svetlaja	OO	Russia		116	Rosinka	O	Russia
	117	Kasatka	OO	Russia		117	Roza	II	Kazakhstan
	118	Sonata	O	Russia		118	S9.1	II	Kazakhstan
	119	Zakat	OO	Russia		119	Sabira	III	Kazakhstan
	120	Sibirjachka	OO	Russia		120	Safrana	II	France
	121	Jeldorado	OO	Russia		121	Samer	I	Russia
	122	PJeP26	O	Russia		122	Santana	III	France
	123	Rana	OO	Czechoslovakia		123	Sava	III	Serbia
	124	FiskebyV	OO	Sweden		124	Selekta301	IV	Russia
	125	308.1	OO	Kazakhstan		125	Semu315	OO	Germany
	126	Warsawska	OO	Poland		126	Sibirjachka	OO	Russia
	127	Luch.nadezhdy	O	Russia		127	Sibniik315	OO	Russia
	128	Omskaja4	OO	Russia		128	Sito	OO	Germany
	129	Brjanskaja	OO	Russia		129	SjujSjun1	I	China
	130	Lidija	O	Russia		130	SK.Jelana	O	Russia
	131	Bara	O	Russia		131	SK.Unika	I	Russia
	132	6793	O	Denmark		132	Slavija	I	Russia
	133	Sito	OO	Germany		133	Soer345	OO	Russia
	134	Mapleamber	OO	Canada		134	Soer5	O	Russia
	135	VNIIS2	I	Russia		135	Sonata	O	Russia
	136	Niva70	O	Russia		136	Sponsor	III	France
	137	USHI6	I	Ukraine		137	Spritna	O	Ukraine
	138	Semu315	OO	Germany		138	Svapa	II	Russia
	139	186.1	OO	Kazakhstan		139	Svetlaja	OO	Russia
	140	209.1	O	Kazakhstan		140	Tanais	O	Ukraine
	141	Gaillard	O	Canada		141	Toury	O	Czech Republic
	142	VNIIS1	O	Russia		142	Trijumf	III	Serbia
	143	Garmonija	O	Russia		143	Turijskaja.masnaja	I	Czechoslovakia
	144	Vejdelevskaja17.2	I	Russia		144	USHI6	I	Ukraine
	145	Jantarnaja	I	Russia		145	Ustja	O	Ukraine
	146	Jug30	O	Ukraine		146	Vejdelevskaja17.1	O	Russia
	147	391	O	Kazakhstan		147	Vejdelevskaja17.2	I	Russia
	148	Tanais	O	Ukraine		148	Versija	I	Ukraine
	149	Nadezhda	O	Russia		149	Vesta	IV	Russia
	150	Luchezarnaja	I	Russia		150	Viktorija	III	Ukraine
	151	Ustja	O	Ukraine		151	Vilana	I	Russia
	152	Kalmit	O	France		152	Vita	III	Kazakhstan
	153	FiskebyIII2	O	Sweden		153	VNIIS1	O	Russia
	154	Pripjat	O	Belarus		154	VNIIS2	I	Russia
	155	P.73.3	I	Canada		155	Voevodzhanka	III	Serbia
	156	Romantika	O	Russia		156	Warsawska	OO	Poland
	157	Gribskaja.Kormovaja	I	Russia		157	XinjiangD10.130	III	China
	158	Turijskaja.masnaja	I	Czechoslovakia		158	Xinjiangheihe38	O	China
	159	Mc.call	O	USA		159	Zakat	OO	Russia
	160	Klaxxon	O	France		160	Zara	II	Kazakhstan
	161	R121427	I	Moldova		161	Zen	III	Switzerland
	162	Versija	I	Ukraine		162	Zhalpaksaj	III	Kazakhstan
	163	Mrija	II	Ukraine		163	Zhansaja	III	Kazakhstan
	164	Ros	I	Russia		164	Zispida641	III	Belgium
	165	Lada	O	Russia		165	ОАС.Brant	I	Canada
	166	OAC.Erin	I	Canada		166	391	O	Kazakhstan
	167	ОАС.Brant	I	Canada		167	6793	O	Denmark
	168	Protina	O	France		168	186.1	OO	Kazakhstan
	169	Rosinka	O	Russia		169	209.1	O	Kazakhstan
	170	Belgorodskaja6	O	Russia		170	308.1	OO	Kazakhstan

## Sheet: Supplementary Table S2
	Supplementary Table S2. Identified QTLs and putative genes associated with studied traits
	QTL	Marker type	DArT clone	Chr	Clone Position	p.value	MAF	Environment	Models	Relevant gene	Gene position	Annotated description
	Pod dehiscence, PD
	QTL-PD1	SilicoDArT	14976360	4	53984698	1.22182485e-06	0.434210526315789	Env1	BLINK	Glyma.04G240000	50847794 - 50850747	Nodulin MtN21 / EamA transporter family protein
	QTL-PD2	SilicoDArT	14982197	6	870361	1.126390e-07	0.148148148	Env1, Env3	GLM, BLINK, FarmCPU	Glyma.06G011600	866275 - 867210	DUF241 domain protein
	QTL-PD3	SilicoDArT	14970341	6	2681905	6.659074e-07	0.200617284	Env3, Env4	GLM	Glyma.06G034500	2677248 - 2679092	RING finger protein 5
	QTL-PD4	SNP	14970973	6	52366785	4.3862176e-09	0.333333333	Env1	BLINK	Glyma.06G176700	14945846-14947616	uncharacterized protein LOC100816323 [Glycine max]; IPR008586 (Protein of unknown function DUF868, plant)
	QTL-PD5	SNP	24387555	6	933077	3.02233962e-08	0.10964912	Env1	FarmCPU	Glyma.06G012500	920388-922296	3-ketoacyl-CoA synthase 4; RNA-binding protein 1;
	QTL-PD6	SilicoDArT	22919889	7	14905624	2.872134e-06	0.015822785	Env4	BLINK, FarmCPU	Glyma.07G125300	14920233 - 14979323	DNA-directed RNA polymerase family protein
	QTL-PD7	SilicoDArT	50685265	12	8965591	1.869398e-07	0.040123457	Env3	FarmCPU	Glyma.12G195800	35714326 - 35718625	Peroxisome biogenesis protein 22, isoform X1
	QTL-PD8	SilicoDArT	14969254	13	30123808	5.562611e-07	0.262345679	Env3, Env4	GLM, FarmCPU	Glyma.13G184600	29837154 - 29848121	Pollen Defective in Guidance 1 protein, isoform X1
	QTL-PD9	SilicoDArT	50681263	13	20716884	1.155421e-06	0.167721519	Env4	GLM	Glyma.13G093100	20812853-20821022	Diacylglycerol kinase 7
	QTL-PD10	SilicoDArT	50681264	13	20716886	5.43159791e-07	0.158227848	Env4	GLM	Glyma.13G093100	20812853-20821022	Diacylglycerol kinase 7
	QTL-PD11	SilicoDArT	14981137	13	30123809	1.7663593e-06	0.2623456790	Env3, Env4	GLM	Glyma.13G184500	29829471-29834027	DNA-binding bromodomain-containing protein
	QTL-PD12	SilicoDArT	22916312	13	30124350	8.08682e-07	0.317901234	Env3, Env4	GLM	Glyma.13G184500	29829471-29834027	DNA-binding bromodomain-containing protein
	QTL-PD13	SNP	14979245	13	20823100	1.87926226e-06	0.132911392	Env4	GLM	Glyma.13G093900	20918688-20920835	1-deoxy-D-xylulose 5-phosphate synthase 1
	QTL-PD14	SilicoDArT	50681234	16	31931399	1.547407e-10	0.067901235	Env1, Env2, Env3, Env4	GLM, MLMM, BLINK, FarmCPU	Glyma.16G141100	29893194 - 29896920	C2-H2 zinc finger protein
	QTL-PD15	SilicoDArT	14976864	16	32601555	7.242402e-08	0.092592593	Env3, Env4	GLM	Glyma.16G145100 Glyma.16G145200	30578388 - 30581421	Methyl esterase 1
	QTL-PD16	SilicoDArT	14976250	16	32780857	2.411082e-08	0.092592593	Env3, Env4	GLM	Glyma.16G146700	30755899 - 30759360	Mitochondrial phosphate carrier protein 3
	QTL-PD17	SilicoDArT	14977307	16	32991393	8.134809e-07	0.129629630	Env4	GLM	Glyma.16G149000	30968627 - 30971888	UPF0481 protein
	QTL-PD18	SilicoDArT	59939482	16	31931399	1.2364e-06	0.1512345679	Env3	GLM	Glyma.16G141100	29893194 - 29896920	C2-H2 zinc finger protein
	QTL-PD19	SilicoDArT	14966002	16	32601555	1.2991e-06	0.13888888889	Env3	GLM	Glyma.16G145200	30586018-30588859	methyl esterase 1
	QTL-PD20	SNP	14972552	16	32357167	4.5084614e-07	0.0664556962	Env4	GLM	Glyma.16G143400	30337469-30338390	uncharacterized protein LOC100790666 [Glycine max]; IPR025322 (Protein of unknown function DUF4228, plant)
	QTL-PD21	SNP	14976251	16	32780857	1.4656510e-07	0.088607595	Env4	GLM	Glyma.16G146900	30763467-30766039	Phosphoglycerate mutase family protein
	QTL-PD22	SNP	59943557	16	32797109	1.7196835e-06	0.082278481	Env4	GLM	Glyma.16G136200	29344638-29348857	disease resistance protein (TIR-NBS-LRR class)
	QTL-PD23	SNP	14981909	16	32799266	5.5115615e-07	0.088607594	Env4	GLM	Glyma.16G136200 Glyma.16G135500	29344638-29348857	disease resistance protein (TIR-NBS-LRR class)
	QTL-PD24	SNP	14971644	16	32841522	2.5796403e-06	0.0791139240	Env4	GLM	Glyma.16G147400	30817535-30821568	Disease resistance protein (TIR-NBS-LRR class) family
	QTL-PD25	SNP	14978285	16	33096670	6.81347646e-07	0.0791139240	Env4	GLM	Glyma.16G150300	31069486-31071364	xyloglucan endotransglucosylase/hydrolase 5
	QTL-PD26	SNP	22914802	16	33102856	1.5397475e-06	0.0791139240	Env4	GLM	Glyma.16G150600	31096633-31103673	omega-hydroxypalmitate O-feruloyl transferase
	QTL-PD27	SilicoDArT	14965682	19	37411920	5.259206e-07	0.022151899	Env4	FarmCPU	Glyma.19G097800	34318749 - 34319609	Electron carrier/iron ion-binding protein
	Pod length, PL
	QTL-PL1	SilicoDArT	59940627	7	16230717	9.9439295e-10	0.06521739130	Env2	BLINK	Glyma.07G137000	16257640-16260924	ATP binding/protein serine/threonine kinase
	QTL-PL2	SilicoDArT	14970068	13	11335141	2.1478429e-06	0.0144927536	Env2	GLM	Glyma.13G036700	11480770-11486877	DNAJ homologue 2
	QTL-PL3	SNP	22917169	13	12187682	3.7023779e-10	0.021739130434	Env2	GLM, MLM, BLINK, MLMM	Glyma.13G039900	12319075-12321626	receptor-like kinase 1
	QTL-PL4	SilicoDArT	22919231	16	2502806	1.158212e-23	0.014492754	Env2	BLINK, FarmCPU, GLM	Glyma.16G025800	2499822-2508300	uncharacterized protein LOC100787145 isoform X9 [Glycine max]; IPR002934 (Nucleotidyl transferase domain); GO:0016779 (nucleotidyltransferase activity
	QTL-PL5	SNP	14976945	17	6609259	2.43829290e-09	0.08588957055	Env3	BLINK	Glyma.17G085500	6589337-6601346	Copper amine oxidase family protein
	Pod width, PW
	QTL-PW1	SilicoDArT	14978744	3	3973860	1.086447e-06	0.180981595	Env3	FarmCPU	Glyma.03G033300	3852388 - 3859850	Zinc finger RNA-binding protein
	QTL-PW2	SilicoDArT	100064442	6	1021622	1.329826e-06	0.208588957	Env3, Env4	BLINK, FarmCPU	Glyma.06G013500	1009335 - 1010213	Hydroxyproline-rich glycoprotein family protein
	QTL-PW3	SNP	14979472	6	1031037	1.34655511e-06	0.259493670886	Env4	GLM	Glyma.06G013800	1023329-1045130	Phosphatidylinositol 3- and 4-kinase family protein
	QTL-PW4	SilicoDArT	14966378	10	26928127	3.381643e-08	0.174846626	Env3	FarmCPU	Glyma.10G105900	23599677 - 23611792	UDP-N-acetylglucosamine- dolichyl-phosphate N-acetylglucosamine phosphotransferase
	QTL-PW5	SilicoDArT	14969222	13	30160784	2.379685e-07	0.052147239	Env3	FarmCPU	Glyma.13G184900	29873181 - 29877088	Disease resistance protein
	QTL-PW6	SilicoDArT	86236417	14	49881848	1.57272473027196e-06	0.386075949367089	Env4	FarmCPU	Glyma.14G196800	46168176-46175147	ubiquitin activating enzyme 2
	QTL-PW7	SilicoDArT	14969309	17	35688504	1.4287966401003e-06	0.420886075949367	Env4	GLM	Glyma.17G205400	33378738-33379784	Unknown protein
	QTL-PW8	SNP	14974587	17	39318341	1.0076970329e-06	0.3639240506	Env4	GLM	Glyma.17G219000	37048856-37050044	leucine-rich repeat extensin-like protein 3-like
	Pod thickness, PT
	QTL-PT1	SilicoDArT	50681157	6	5593556	2.254623e-06	0.070552147	Env3	FarmCPU	Glyma.06G072200	5533994 - 5547204	Transcriptional corepressor LEUNIG-like, isoform X1
	QTL-PT2	SilicoDArT	24386208	19	46399856	6.681789e-07	0.058282209	Env3	FarmCPU	Glyma.19G172600	43333204 - 43337622	Cation/H+ exchanger 20
	Length/width ratio, LWR
	QTL-LWR	SilicoDArT	86236402	18	58154164	1.888367e-07	0.300613497	Env3	BLINK	Glyma.18G271000	55447085 - 55449676	Protein kinase family protein
	Width/thickness ratio, WTR
	QTL-WTR1	SilicoDArT	100001326	6	18194401	1.276473e-08	0.027607362	Env3	FarmCPU	Glyma.06G199800	18283701-18295801	Chromodomain-helicase- DNA-binding protein 1, isoform X2
	QTL-WTR2	SilicoDArT	50680953	19	41204568	2.304079e-06	0.174846626	Env3	BLINK, FarmCPU	Glyma.19G123600	38159905 - 38162342	Major intrinsic protein (MIP) family transporter
	Relative water content in pods, RWCP
	QTL-RWCP1	SilicoDArT	14970004	1	283751	2.91265300979329e-07	0.12280701754386	Env1	BLINK, FarmCPU	Glyma.01G001300	227021-237987	Cycloartenol synthase 1
	QTL-RWCP2	SilicoDArT	100131823	18	29960988	1.21384686867203e-07	0.110738255033557	Env4	FarmCPU	Glyma.18G153000	29374827-29390237	BSD domain-containing protein
	Chlorophyll a and b, Ca+b
	QTL1_Ca+b	SNP	22914385	9	40289138	9.697185e-08	0.1666666666	Env4	FarmCPU, BLINK	Glyma.09G163700	38808617-38809561	kunitz trypsin inhibitor 1
